# Supplementary material for: Fungal Als proteins hijack host death effector domains to promote inflammasome signaling
Source: Nat Commun. 2025 Feb 12;16:1562. doi: 10.1038/s41467-025-56657-5 (PMC11821908; doi:10.1038/s41467-025-56657-5)
Supplement: Supplementary file 4 — Source Data [file 41467_2025_56657_MOESM4_ESM.zip]

Archive with 11 entries (11 files):
- Fig.1.xlsx
- Fig.2.xlsx
- Fig.3.xlsx
- Fig.4.xlsx
- Fig.5.xlsx
- Fig.6.xlsx
- Supplementary Fig.1.xlsx
- Supplementary Fig.2.xlsx
- Supplementary Fig.3.xlsx
- Supplementary Fig.4.xlsx
- Supplementary Fig.5.xlsx
