# Supplementary material for: Fungal Als proteins hijack host death effector domains to promote inflammasome signaling
Source: Nat Commun. 2025 Feb 12;16:1562. doi: 10.1038/s41467-025-56657-5 (PMC11821908; doi:10.1038/s41467-025-56657-5)
Supplement: Supplementary file 4 — Source Data [file 41467_2025_56657_MOESM4_ESM.zip › Fig.1.xlsx]

## Sheet: Fig. 1a
	SN250	als3Δ/Δ	als3GPIΔ/Δ
7	1
7	1
8	1
8	1
9	1
9	1
9	1
9	1
10	1
10	1
11	1
13	1
14	1
18	1
18	1
21	0
8		1
9		1
9		1
9		1
10		1
12		1
18		1
20		1
21		0
21		0
21		0
21		0
21		0
21		0
21		0
21		0
9
10
12
14
16
17
21
21
8			1
8			1
8			1
8			1
8			1
9			1
9			1
10			1
10			1
11			1
12			1
13			1
14			1
19			1
21			0
21			0
8
8
8
9
9
9
9
10
12
15
15
19
19
21
21
21

## Sheet: Fig. 1b IL-1beta
SN250	als3Δ/Δ	als3GPIΔ/Δ	Medium
1343.32	775.836	1269.07	58.0728
1175.48	747.738	1195.44	60.2325
1142.36	800.136	1186.57	84.7948
1022.46	715.968	1046.23	91.478
956.134	624.897	1033.25	62.2251
810.319	581.635	1022.46	64.319
782.756	733.789	1032.03	73.8869
1511.64	743.822	1205.01	67.4819

## Sheet: Fig. 1b TNF
SN250	als3Δ/Δ	als3GPIΔ/Δ	Medium
17678	14756.6	16257	1483.52
18626.7	15316.8	14420.1	1543.94
17098.5	19827.1	18474.3	1659.47
20586.2	15360.6	18575.8	1821.94
14420.1	15625.3	15848.7	2871.07
13134.7	14420.1	15669.8	2454.93
10729.5	10533.3	14248	1810.01
12265.1	12576.5	13443.8	2127.27

## Sheet: Fig. 1c
SN250	als1Δ/Δ	als3Δ/Δ	als5Δ/Δ	Medium
1126.84	896.572	492.773	875.345	15.6477
1001.25	1152.69	599.15	800.582	13.6248
	981.268		825.215	13.6248
1143.44	741.548	709.883	820.73	41.1404
985.068	891.927	578.443	891.927	38.8549
1063.63	810.587	529.668	947.937	36.5693

## Sheet: Fig. 1d
SN250	als3Δ/Δ::ALS3	als3Δ/Δ	als3S170Y	als3V309N	Medium
1709.86	1733.28	1129.68	1269.62	1286.26	7.09227
1805.14	1770.62	1108.57	1228.21	1376.78	12.4089
1625.52	1836.68	1116.14	1376.78	1327.72	33.1145
1515.08	1575.27	747.402	835.25	1106.56	5.51272
1466.8	1484.67	552.591	1017.61	1041.4	1.45625
1578.2	1486.25	546.8	949.921	1094.03	5.41112
1711.05	1677.94	1225.68	1437.05	1419.37	0
1682.05	1698.57	1314.25	1269.23	1444.17	0
1706.88	1589.9	1334.01	1354.04	1473.02	0

## Sheet: Fig. 1e IL-1beta
Als3	Als3S170Y	N-Als3	Medium
487.096	96.5062	273.683	97.2382
465.303	98.7011	256.096	104.538
458.325	89.1655	256.096	79.5654
407.362	49.6245	356.716	43.5027
366.451	52.3334	355.336	42.3683
384.142	56.3368	363.657	44.3602
243.502	69.4521	242.876	73.5354
256.586	69.4521	198.846	79.38
210.129	71.7846	168.424	68.8693

## Sheet: Fig. 1e TNF
Als3	Als3S170Y	N-Als3	Medium
3691.33	435.924	1420.07	280.371
3465.36	400.059	1293	264.917
3109.72	428.822	1346.05	292.114
4057.9	739.584	2456.43	542.507
4050.96	657.955	2308.92	467.488
3639.44	668.798	3183.9	449.24
3410.1	191.701	2190.57	154.175
2962.82	199.286	2000.11	150.096
2898.41	189.561	1874.21	151.066

## Sheet: Fig. 1e IL-23
Als3	Als3S170Y	N-Als3	Medium
78.949	3.18611	3.18611	1.35967
91.7591	1.35967	1.35967	2.27248
93.7423	3.18611	2.27248	5.93195
174.062	4.08602	83.2667	1.50721
158.178	5.37583	79.3487	1.50721
143.652	4.08602	83.2667	2.79647
68.8603	0	5.37583	0
72.2475	6.7619	4.08602	6.7619
82.409	9.02002	4.08602	2.24565
