# Supplementary material for: Fungal Als proteins hijack host death effector domains to promote inflammasome signaling
Source: Nat Commun. 2025 Feb 12;16:1562. doi: 10.1038/s41467-025-56657-5 (PMC11821908; doi:10.1038/s41467-025-56657-5)
Supplement: Supplementary file 4 — Source Data [file 41467_2025_56657_MOESM4_ESM.zip › Fig.2.xlsx]

## Sheet: Fig. 2b IL-1beta
Als3	+DMSO	+Pitstop2	+R406	Medium
500.708	600.625	142.556	358.319	0.206221
465.561	517.887	140.179	362.626	0.90421
459.148	491.395	138.748	371.231	0.90421
475.139	515.723	140.494	369.058	0.67154
458.438	461.039	132.916	339.633	62.2189
438.727	455.92	136.459	373.017	66.5298

## Sheet: Fig. 2b TNF
Als3	+DMSO	+Pitstop2	+R406	Medium
15011.5	14018.9	7506.59	13424.7	376.991
14932.4	15111.3	7826.89	11253.8	406.006
15105.3	15136.9	5373.98	10553.3	523.323
17954.1	16165.7	9712.68	11408.5	163.5
14155.7	15562.3	9822.76	12482.3	144.414
12939.5	12862.5	8460.97	10923	144.414

## Sheet: Fig. 2c
Panel 1
Panel 2
