# Supplementary material for: Fungal Als proteins hijack host death effector domains to promote inflammasome signaling
Source: Nat Commun. 2025 Feb 12;16:1562. doi: 10.1038/s41467-025-56657-5 (PMC11821908; doi:10.1038/s41467-025-56657-5)
Supplement: Supplementary file 4 — Source Data [file 41467_2025_56657_MOESM4_ESM.zip › Fig.4.xlsx]

## Sheet: Fig. 4a
Panel 1
Panel 2
Panel 3
Panel 4
Panel 5

## Sheet: Fig. 4c
IL-1β		C57BL/6						Nlrp3-/-						Mlkl-/-Casp8-/-						C57BL/6-Nec1s						Nlrp3-/--Nec1s						Mlkl-/-Casp8-/--Nec1s
	Medium	2.16899	0.003628	0.871009	0.21565	1.281		19.6602	13.1622	12.1577	0.6761	0.18075		4.906	4.5182	2.7731	0.28125	0.186		1.74945	0.004711	0.441524	1.1074	1.40325		10.6485	6.60875	7.62079	0.394	1.5255		2.5792	0.8341	1.2219	0.14105	0.18075
	Als3	85.5568	70.7753	77.8456	76.624	75.0902		54.4044	38.3864	38.8747	31.6798	25.848		34.5099	51.1472	59.9671	39.7056	25.4812		21.2092	24.9246	24.1015	47.1963	40.518		20.6553	12.1577	19.1622	33.8201	29.8822		31.8581	31.4703	18.2851	43.986	29.8822
	Als3S170Y	2.63748	2.63748	0.005212	5.20945	4.82625		10.1447	10.1447	7.11495	3.06925	1.89225		14.601	9.3657	9.3657	2.8909	1.77		1.42186	0.094836	0.979948	4.6744	3.9705		11.1519	5.59527	6.60875	3.2476	2.38125		4.7121	5.2938	2.5792	4.3177	2.13675
	Curdlan	38.7002	28.6106	41.0901	56.1636	37.6823		24.6242	20.6553	20.6553	19.4775	18.1515		22.5509	17.3156	11.6925	41.9402	24.9071		7.32427	9.88025	0.437525	47.5508	32.67		5.59527	4.0723	6.60875	11.6301	9.71625		9.1718	7.2328	7.6206	45.7148	27.2299
	LPS	2.63748	0.884329	0.145015	111.928	116.367		6.60875	4.58032	9.13621	27.3249	22.5525		0.8341	2.967	0.6402	26.0764	19.863		2.24175	0.485212	0.045015	105.523	103.189		4.58032	4.0723	3.05514	21.261	19.2518		0.2524	0.5232	0.1354	22.6878	14.7285
	Medium	11.1529	11.5763	9.02984	44.0044	39.5136		38.3864	26.6021	32.5111	24.8428	29.5304		0.8341	0.2988	0.1354	4.93864	20.5571		1.76389	0.017478	2.19945	7.79574	21.1093		11.1519	8.12628	9.64064	6.15516	20.8662		0.8341	1.2219	0.8341	0.14105	0.18075
	Als3	234.78	262.002	248.788	315.59	252.837		855.85	783.234	932.253	100.741	80.3363		6.845	5.0999	6.6511	5.77733	20.7736		60.5636	78.2151	66.639	23.0752	27.0782		101.029	76.0457	84.6811	16.6154	24.9443		2.5792	3.9365	4.906	43.986	29.8822
	Als3S170Y	97.8319	98.1893	98.9035	121.743	102.395		254.155	210.721	251.092	36.1079	32.6331		0.6402	0.2524	1.4158	5.12365	20.7736		1.30408	7.32427	2.60083	12.9478	22.6364		25.6137	25.1191	27.5894	14.0368	23.4508		1.028	1.028	1.8036	4.3177	2.13675
	Curdlan	96.042	92.4468	88.8304	140.975	133.002		107.308	158.343	172.301	51.9564	46.1938		4.906	0.6402	0.8341	8.88735	21.4797		29.0183	46.621	55.9592	50.0034	42.2975		46.1752	44.2323	48.1153	21.4681	26.917		1.4158	1.8036	1.6097	45.7148	27.2299
	LPS	81.8978	75.9938	95.3246	295.026	255.633		79.8834	63.5598	68.366	85.62	79.7071		0.2988	0.4927	0.911	6.72775	20.8285		0.004592	3.47083	3.90226	423.266	362.892		4.0723	7.11495	9.64064	87.832	78.7695		0.1354	0.3293	0.2524	22.6878	14.7285
TNF		Control						Nlrp3-/-						Mlkl-/-Casp8-/-						C57BL/6-Nec1s						Nlrp3-/--Nec1s						Mlkl-/-Casp8-/--Nec1s
	Medium	49.0889	42.7927	33.2089	22.3296	13.098		9.4126	9.05429	6.30754	36.5598	112.853		3.13776	7.9996	11.9908	4.54185	10.8473		36.4223	16.8534	39.6168	16.9933	24.3517		5.01398	3.47184	3.47184	72.1353	144.363		4.80664	0.0172	2.41192	15.2145	10.8473
	Als3	3266.72	2925.23	2514.53	3065.5	2541.66		4145.58	3793.48	3122.31	3311.64	3464.63		4772.26	4489.7	3403.56	2924.99	1514.35		1998.4	1689.26	1865.14	2837.15	2452.54		2200.27	2334.48	2545.31	3333.21	2268.87		2201.18	2124.09	1940.49	2748.95	1575.12
	Als3S170Y	313.394	293.4	317.914	474.139	458.747		530.937	499.714	493.929	392.315	377.719		1205.48	1074.79	978.918	205.543	208.913		200.368	198.28	183.623	399.43	409.23		786.499	507.554	621.411	422.554	393.475		628.638	785.191	628.638	173.525	184.155
	Curdlan	3266.72	3249.79	3051.84	3400.57	3409.51		4540.82	4242.49	3524.64	2429.72	2764.94		5761.02	4736.07	3249.97	7974.45	3276.43		2079.74	1886.82	1621.06	2252.05	3243.59		3009.19	3309.32	3061.4	3019.5	2172.82		3103.66	2832.04	2606.43	3117.15	3210.9
	LPS	1975.65	1770.18	1709.18	1107.38	1185.74		1402.82	1539.85	1068.25	1162.19	1006.44		146.585	121.888	116.872	467.421	442.069		1611.52	1330.85	1509.69	447.457	1100.21		1178.25	1157.54	1275.38	834.203	778.557		103.153	106.617	95.8771	392.712	376.797
	Medium	45.95	42.7927	26.7248	36.3331	32.0204		18.1367	14.3732	24.0483	36.9879	55.7624		5.20576	4.0084	3.21016	41.4113	1.34739		0.002572	0.002572	20.1635	41.4113	15.3492		3.47184	13.9717	3.17338	33.8738	31.0687		4.0084	3.60928	4.0084	49.3996	3.91417
	Als3	3283.73	3266.72	3694.21	2701.28	3144.04		2961.47	3373.08	2981.3	2914.32	3401.44		2685.97	2366.84	4255.25	1506.62	1376.14		1930.81	2275.96	2432.85	1894.04	1762.24		2055.35	2509.38	3122.31	1948.27	1552.9		3429.88	3537.26	4421.52	1483.78	1199.11
	Als3S170Y	498.083	530.572	514.087	819.163	575.919		861.537	1117.06	1039.91	547.923	418.451		739.385	913.912	1066.09	43.0538	82.3333		177.309	189.916	170.97	219.984	188.073		630.657	650.099	555.625	357.318	151.207		728.686	823.114	930.307	47.8409	95.7541
	Curdlan	2213.07	2225.53	2369.8	1664.77	2049.36		2351.62	2981.3	3373.08	1967.8	1569.17		2987.15	3325.84	3127.55	1256.97	1736.24		2067.95	2556.18	2103.47	1795.63	1926.49		2509.38	2805.7	3747.88	1477.86	1310.87		4094.89	4222.71	5718.27	935.212	2032.15

## Sheet: Fig. 4d
Relative cell viability
		Control						Nlrp3-/-						Mlkl-/-Casp8-/-						C57BL/6-Nec1s						NLRP3-/--Nec1s						Mlkl-/-Casp8-/--Nec1s
	Medium	99.1068	101.919	98.9745	95.8577	104.142		114.939	85.0612	95.7858	106.74	97.4744		95.5733	102.367	102.06	105.662	94.338		63.9266	71.5349	88.4386	95.0191	97.4841		87.4418	79.9206	83.9653	87.1871	98.2299		84.5276	85.5006	83.6987	86.3944	84.338
	Als3	134.023	159.279	153.275	109.352	111.957		142.039	114.025	104.273	102.807	97.5855		124.818	134.603	142.873	113.408	109.31		73.3212	69.1201	85.3788	119.136	118.297		83.181	102.294	102.896	115.45	116.605		144.225	147.144	145.036	110	107.93
	Als3S170Y	109.444	130.963	145.683	115.731	115.972		127.152	108.263	106.917	107.717	94.186		138.387	142.243	143.504	119.775	112.254		70.0463	72.5769	69.9471	117.942	116.925		78.3854	67.2244	101.496	103.562	103.496		135.431	136.927	134.206	107.014	102.014
	Curdlan	111.621	124.32	114.624	104.422	105.502		70.1078	75.0388	76.3574	93.2306	81.1657		116.511	127.125	126.746	118.113	114.423		117.379	115.454	115.26	109.682	119.022		79.6484	86.8398	84.2247	88.5202	97.0967		126.404	123.359	123.773	110.254	109.648
	LPS	108.018	112.31	121.477	90.8513	96.0991		71.9473	84.2801	84.6125	85.654	81.4768		109.79	96.7806	98.4203	89.1268	91.9296		121.847	121.618	122.501	102.44	103.418		95.9703	98.6408	101.943	87.3648	96.1746		106.745	109.574	108.727	102.901	99.0141
	Medium	128	129.226	127.406	62.5413	66.277		124.892	125.962	127.066	71.5005	73.9668		82.3653	85.1042	87.6809	81.9437	82.3521		60.7344	65.9113	77.0096	92.554	90.7751		109.005	100.845	97.2399	89.2312	81.0324		81.7346	87.2485	80.8337	78.3099	80.0282
	Als3	29.2259	31.3927	28.8786	22.1271	24.9441		32.7928	32.5168	36.1221	47.9707	48.9927		143.306	134.945	134.224	106.62	106.31		80.1191	69.8644	75.2233	103.609	106.595		101.311	107.124	97.2227	104.385	98.9964		138.116	138.261	129.251	105.944	99.2535
	Als3S170Y	70.3606	73.9166	73.0566	42.8208	47.7382		120.321	128.946	124.254	60.9687	56.0028		137.72	128.404	131.485	97.7183	98.1972		70.4102	72.0973	63.1492	100.483	103.863		87.9075	90.8573	74.4178	83.8765	93.4861		127.972	127.053	123.161	94.6197	90.5775
	Curdlan	12.0823	11.9693	11.2222	24.5438	25.2135		21.3526	21.9177	20.1226	52.3034	50.5592		110.187	112.637	110.872	108.592	102.352		87.5662	82.5857	108.654	93.0877	86.709		87.8703	73.6315	70.4624	80.4103	80.4436		118.277	117.881	119.142	104.93	103.366
	LPS	57.4355	62.9106	60.8266	74.8412	61.1436		75.3158	77.9973	71.5483	63.9461	65.8125		113.863	117.43	114.908	81.4648	84.7324		121.388	116.125	111.922	108.056	116.823		93.7542	80.6567	86.3633	93.8528	90.6532		117.647	110.025	109.538	88.4789	70.4225
