# Supplementary material for: Fungal Als proteins hijack host death effector domains to promote inflammasome signaling
Source: Nat Commun. 2025 Feb 12;16:1562. doi: 10.1038/s41467-025-56657-5 (PMC11821908; doi:10.1038/s41467-025-56657-5)
Supplement: Supplementary file 4 — Source Data [file 41467_2025_56657_MOESM4_ESM.zip › Fig.5.xlsx]

## Sheet: Fig. 5b
	Left				Right
Panel 1
Panel 2
Panel 3

## Sheet: Fig. 5c
		Vector						N-Als3						FLAG-E8						FLAG-MC159
	Control	100.797	99.0101	100.193	103.395	96.6047		104.221	98.6168	97.1628	100.569	99.4312		95.1451	107.473	97.3815	101.985	98.0149		96.2274	101.8	101.973	109.192	90.8076
	Fc-FasL	56.1165	51.2251	53.2945	47.7795	47.9784		69.3459	70.4815	70.3223	70.9683	79.0659		93.7054	90.7981	92.4475	107.327	101.011		93.6022	96.3636	95.2615	92.9682	107.425
	Fc-FasL+	92.6002	90.9608	110.486	100.883	98.3379		98.2878	101.153	104.167	98.1412	94.3521		93.5377	92.6152	96.9343	97.4374	78.777		94.8405	94.9891	97.2304	99.6465	80.476
