# Supplementary material for: Fungal Als proteins hijack host death effector domains to promote inflammasome signaling
Source: Nat Commun. 2025 Feb 12;16:1562. doi: 10.1038/s41467-025-56657-5 (PMC11821908; doi:10.1038/s41467-025-56657-5)
Supplement: Supplementary file 4 — Source Data [file 41467_2025_56657_MOESM4_ESM.zip › Supplementary Fig.1.xlsx]

## Sheet: Supplementary Fig. 1b 
SN250	als3Δ/Δ	als3GPIΔ/Δ
90.2861	38.966	36.1591
106.457	32.3936	32.5023
107.251	24.1427	37.0304
110.407	40.1719	40.239
100.394	38.0759	29.7577
113.351	38.9254	36.9126
98.5696	36.3278	31.57
100.52	32.7691	34.3923
95.5775	37.6443	35.6868
78.1175	38.0641	39.3616

## Sheet: Supplementary Fig. 1c
SN250	als3Δ/Δ	als3GPIΔ/Δ	als1SY3SY5Δ/Δ
98.8539	80.8023	67.9083	4.29799
96.2751	63.6103	70.4871	6.01719
104.871	72.2063	63.6103	4.29799
91.1602	63.8121	62.9834	0.828729
95.3038	49.7237	50.5525	0.828729
113.536	60.4972	57.1823	0.828729
