# Supplementary material for: Fungal Als proteins hijack host death effector domains to promote inflammasome signaling
Source: Nat Commun. 2025 Feb 12;16:1562. doi: 10.1038/s41467-025-56657-5 (PMC11821908; doi:10.1038/s41467-025-56657-5)
Supplement: Supplementary file 4 — Source Data [file 41467_2025_56657_MOESM4_ESM.zip › Supplementary Fig.2.xlsx]

## Sheet: Supplementary Fig. 2
N-Als3	Dectin-2-/-	WT Medium	Dectin-2-/- Medium
242.876	157.25	30.5455	38.2974
198.846	205.59	28.0249	44.6938
168.424		53.6848
228.706	233.842	73.8817	116.735
315.258	249.624	62.8761	108.257
273.683	55.6435	97.2382	59.4096
256.096	45.8005	104.538	39.7058
256.096	51.1098	79.5654	49.5951
