# Supplementary material for: Fungal Als proteins hijack host death effector domains to promote inflammasome signaling
Source: Nat Commun. 2025 Feb 12;16:1562. doi: 10.1038/s41467-025-56657-5 (PMC11821908; doi:10.1038/s41467-025-56657-5)
Supplement: Supplementary file 4 — Source Data [file 41467_2025_56657_MOESM4_ESM.zip › Supplementary Fig.3.xlsx]

## Sheet: Supplementary Fig. 3a
C. albicans		LPS+ATP		Medium
C57BL/6	Nlrp3-/-	C57BL/6	Nlrp3-/-	C57BL/6	Nlrp3-/-
2805.16	42.8625	2766.24	14.1208	2.43608	1.88035
2758.17	27.8584	3102.6	15.5256	2.43608	2.43608
2798.4	29.5042	2856.23	13.1279	3.54473	1.88035
2602.44	43.532	2556.43	12.4345	2.3435	1.34535
2593.32	32.5433	2734.24	13.4546	3.5354	2.45353
2689.82	33.4242	2634.33	18.4343	4.25465	1.34535

## Sheet: Supplementary Fig. 3b
Panel 1
Panel 2
Panel 3
Panel 4
Panel 5
