# Supplementary material for: Fungal Als proteins hijack host death effector domains to promote inflammasome signaling
Source: Nat Commun. 2025 Feb 12;16:1562. doi: 10.1038/s41467-025-56657-5 (PMC11821908; doi:10.1038/s41467-025-56657-5)
Supplement: Supplementary file 4 — Source Data [file 41467_2025_56657_MOESM4_ESM.zip › Supplementary Fig.4.xlsx]

## Sheet: Supplementary Fig. 4
	Medium									Als3									Als3S170Y
Control	0.055288	0.0552875	1.63321	2.35174	3.52123	3.52123	7.02103	4.68927	4.68927	68.2262	67.4957	74.0523	121.71	116.577	92.5575	156.78	143.928	136.923	12.5881	10.2537	9.47399	10.3866	6.96376	24.4273
Nec1s	0.025961	0.0552875	0.13321	0.954364	0.456747	1.46437	2.45354	3.34535	3.56656	39.3365	37.8306	41.5904	19.7432	17.443	17.443	138.93	141.932	119.66	4.7792	5.56366	6.34732	1.56309	0.00281	33.3131
MCC950	2.42093	3.20784	3.99392	2.54757	2.69967	3.03425	3.87657	2.56577	3.85474	45.3346	50.5508	47.5737	22.0379	12.8253	15.137	86.1795	78.679	88.3107	1.63321	2.42093	3.20784	0.00281	1.17374	24.4273
Nec1s+MCC950	1.63321	4.7792	7.13018	3.56035	4.23442	2.75936	4.57483	3.58268	4.73829	28.7402	30.262	31.0219	2.35174	2.35174	2.35174	0.008429	4.68927	1.18081	2.42093	0.844663	2.42093	0.393603	0.393603	25.1482
