# Supplementary material for: Fungal Als proteins hijack host death effector domains to promote inflammasome signaling
Source: Nat Commun. 2025 Feb 12;16:1562. doi: 10.1038/s41467-025-56657-5 (PMC11821908; doi:10.1038/s41467-025-56657-5)
Supplement: Supplementary file 4 — Source Data [file 41467_2025_56657_MOESM4_ESM.zip › Supplementary Fig.5.xlsx]

## Sheet: Supplementary Fig. 5a
Panel 1
Panel 2
Panel 3

## Sheet: Supplementary Fig. 5b
Left
Panel 1
Panel 2
Panel 3
Panel 4
Panel 5
Panel 6
Right
Panel 1
Panel 2
Panel 3
Panel 4
Panel 5
Panel 6
